# Supplementary material for: BARHL1 Is Downregulated in Alzheimer’s Disease and May Regulate Cognitive Functions through ESR1 and Multiple Pathways
Source: Genes (Basel). 2017 Sep 28;8(10):245. doi: 10.3390/genes8100245 (PMC5664095; doi:10.3390/genes8100245)
Supplement: Supplementary file 1 [file genes-08-00245-s001.zip]

Archive with 1 entries (1 files):
- Supplementary information_BARHL1_Debmalya_12-9-17 [R1].doc
